# Supplementary material for: The causal impact of childhood obesity on bone mineral density and fracture in adulthood: A two-sample Mendelian randomization study
Source: Front Nutr. 2022 Sep 14;9:945125. doi: 10.3389/fnut.2022.945125 (PMC9515586; doi:10.3389/fnut.2022.945125)
Supplement: Supplementary file 1 [file Data_Sheet_1.zip]

Archive with 2 entries (2 files):
- Supplementary Figures.docx
- Supplementary Table.docx
